# Supplementary material for: Designing of a Recombinant Multi-Epitopes Based Vaccine against Enterococcus mundtii Using Bioinformatics and Immunoinformatics Approaches
Source: Int J Environ Res Public Health. 2022 Mar 21;19(6):3729. doi: 10.3390/ijerph19063729 (PMC8949936; doi:10.3390/ijerph19063729)
Supplement: Supplementary file 1 [file ijerph-19-03729-s001.zip]

Archive with 1 entries (1 files):
- ijerph-1605769-supplementary.pdf
